# Supplementary material for: WRKY27-SPDS1 module of Ichang papeda (Citrus ichangensis) promotes cold tolerance by modulating spermidine content
Source: Hortic Res. 2025 Mar 4;12(6):uhaf065. doi: 10.1093/hr/uhaf065 (PMC12038233; doi:10.1093/hr/uhaf065)
Supplement: Web_Material_uhaf065 [file web_material_uhaf065.zip]

Archive with 2 entries (2 files):
- Supplementary figures-0208-final.docx
- Supplementary Tables.docx
